# Supplementary material for: Development of Selective Phosphatidylinositol 5-Phosphate 4-Kinase γ Inhibitors with a Non-ATP-competitive, Allosteric Binding Mode
Source: J Med Chem. 2022 Feb 11;65(4):3359–70. doi: 10.1021/acs.jmedchem.1c01819 (PMC9097471; doi:10.1021/acs.jmedchem.1c01819)
Supplement: Supplementary file 1 — jm1c01819_si_001.csv [file jm1c01819_si_001.csv]

		inhibition of PI5P4K (a)				DTm/ oC (b)	Physicochemical properties
Compound	SMILES	PI5P4Ka pIC50	PI5P4Kb pIC50	PI5P4Kc+ pIC50	PI5P4Kc+ LE	PI5P4Kc WT	MW	clogP
1	FC(F)(F)c1ccccc1-c1nc(c2ccccc2n1)NCc1cccs1	<4.3	<4.6	6.1	0.32	4.7	385	6.5
6	C(Nc1nc(nc2ccccc12)-c1ccccc1)c1cccs1	<4.3	<4.6	<4.3		-1.1	317	5.6
7	Cc1ccccc1-c1nc(c2ccccc2n1)NCc1cccs1	<4.3	<4.6	<4.5		2.7	331	6.1
8	COc1ccccc1-c1nc(c2ccccc2n1)NCc1cccs1	<4.6	<4.6	<4.3		0.1	347	5.4
9	Clc1ccc(cc1)-c1nc(c2ccccc2n1)NCc1cccs1	<4.3	ND	<4.3		-1.6	352	6.2
10	FC(F)(F)c1ccccc1-c1nc(c2ccccc2n1)NCC1CCCCC1	<4.3	<4.6	<4.3		-0.8	385	6.9
11	FC(F)(F)c1ccccc1-c1nc(c2ccccc2n1)NCc1ccccc1	<4.3	<4.6	5.2	0.26	4.6	379	6.6
12	FC(F)(F)c1ccccc1-c1nc(c2ccccc2n1)NCc1cccnc1	<4.3	ND	<4.3		1.4	380	5.3
13	FC(F)(F)c1ccccc1-c1nc(c2ccccc2n1)NCc1cnccn1	<4.3	ND	5.5	0.27	6.1	381	4.3
14	FC(F)(F)c1ccccc1-c1nc(c2ccccc2n1)NCc1ccccn1	<4.3	<4.6	5.5	0.27	6.3	380	5.5
15	FC(F)(F)c1ccccc1-c1nc(c2ccccc2n1)NCCc1cccs1	<4.3	ND	<4.3		-1.4	399	6.8
16	Fc1ccc(c(c1)C(F)(F)F)-c1nc(c2ccccc2n1)NCc1ccccn1	<4.3	ND	6	0.29	ND	398	5.7
17	Fc1ccc(c(c1)-c1nc(c2ccccc2n1)NCc1ccccn1)C(F)(F)F	<4.3	ND	5.4	0.26	ND	398	5.7
18	FC(F)(F)c1cccc(c1)-c1nc(c2ccccc2n1)NCc1ccccn1	<4.3	ND	<4.3		1.3	380	5.5
19	FC(F)(F)c1ccc(cc1)-c1nc(c2ccccc2n1)NCc1ccccn1	<4.3	ND	<4.3		1.7	380	5.5
20	COc1cccc(c1)-c1nc(c2ccccc2n1)NCc1ccccn1	<4.3	ND	5.1	0.27	5.1	342	4.4
21	COc1ccc(cc1)-c1nc(c2ccccc2n1)NCc1ccccn1	<4.3	ND	5.1	0.27	5.1	342	4.4
22	CC(C)c1ccccc1-c1nc(c2ccccc2n1)NCc1ccccn1	<4.3	<4.6	6.5	0.34	7.8	354	5.9
23	C1CC1c1ccccc1-c1nc(c2ccccc2n1)NCc1ccccn1	<4.3	ND	5.6	0.29	ND	352	5.4
24	CCc1ccccc1-c1nc(c2ccccc2n1)NCc1ccccn1	<4.3	ND	5.3	0.29	4.9	340	5.5
25	C(Nc1nc(nc2ccccc12)-c1ccccc1-c1ccccc1)c1ccccn1	<4.3	ND	5	0.24	4.4	388	6.3
26	N#Cc1ccccc1-c1nc(c2ccccc2n1)NCc1ccccn1	<4.3	ND	<4.3		2.9	337	4.5
27	CN(C)c1ccccc1-c1nc(c2ccccc2n1)NCc1ccccn1	<4.3	ND	<4.3		2.7	355	4.8
28	O=C(NC1CCCC1)c1cc([nH]n1)-c1ccco1	<4.3	ND	<4.6		ND	340	6.3
29	CC(C)c1ccccc1-c1nc(c2ccccc2n1)NC(C)c1ccccn1	<4.3	<4.6	4.4	0.22	0.2	368	6.4
30	CC(C)c1ccccc1-c1nc(c2ccccc2n1)NCc1ccc(cn1)C(F)(F)F	<4.3	ND	<4.3		ND	422	6.7
31	CC(C)c1ccccc1-c1nc(c2ccccc2n1)NCc1ncccc1O	5.8	ND	6.2	0.31	7	370	5.6
(a) determined by ADP-Glo; (b) thermal shift determined with WT protein, see supporting information for further details
