# Supplementary material for: Development of Selective Phosphatidylinositol 5-Phosphate 4-Kinase γ Inhibitors with a Non-ATP-competitive, Allosteric Binding Mode
Source: J Med Chem. 2022 Feb 11;65(4):3359–70. doi: 10.1021/acs.jmedchem.1c01819 (PMC9097471; doi:10.1021/acs.jmedchem.1c01819)
Supplement: Supplementary file 3 — jm1c01819_si_003.csv [file jm1c01819_si_003.csv]

Compound	SMILES	TPSA	clogP	MW	HLM t1/2 (mins) (a)	mPPB (%) (b)	Papp A->B (10-6 cm/s) �	ER (c)	Solubility (�M)	mchromLogD7.4 (d)
1	FC(F)(F)c1ccccc1-c1nc(c2ccccc2n1)NCc1cccs1	38	6.5	385	21	>99	6.4	0.9	<5	6.3
14	FC(F)(F)c1ccccc1-c1nc(c2ccccc2n1)NCc1ccccn1	51	5.5	380	31	>99	85	0.4	9	4.9
22	CC(C)c1ccccc1-c1nc(c2ccccc2n1)NCc1ccccn1	51	5.9	354	37	>99	91	0.3	<5	5.7
35	Cc1cnc(nc1NCc1ccccn1)-c1ccccc1C(F)(F)F	51	4.6	344	41	97	106	0.5	113	4.2
38	FC(F)(F)c1ccccc1-c1nc(c2cccnc2n1)NCc1ccccn1	64	4.7	381	100	99	146	0.5	6	3.2
40	CC(C)c1ccccc1-c1nc(c2n(ccc2n1)C)NCc1ccccn1	56	5.2	357	47	99	122	0.4	7	4.5
(a) Human liver microsomal hepatic stability. (b) mouse plasma protein binding. (c) Caco-2 cell permeability, A->B = apical-to-basolateral, ER = efflux ratio. (d) Determined by HPLC method.
