# Supplementary material for: Development of Selective Phosphatidylinositol 5-Phosphate 4-Kinase γ Inhibitors with a Non-ATP-competitive, Allosteric Binding Mode
Source: J Med Chem. 2022 Feb 11;65(4):3359–70. doi: 10.1021/acs.jmedchem.1c01819 (PMC9097471; doi:10.1021/acs.jmedchem.1c01819)
Supplement: Supplementary file 4 — jm1c01819_si_004.csv [file jm1c01819_si_004.csv]

		Inhibition of PI5P4K (a)				Target engagement (b)	Physicochemical properties
Compound	SMILES	PI5P4Ka pIC50	PI5P4Kb pIC50	PI5P4Kc+ pIC50	PI5P4Kc+ LE	PI5P4Kc WT pIC50	MW	clogP
22	CC(C)c1ccccc1-c1nc(c2ccccc2n1)NCc1ccccn1	<4.3	<4.6	6.5	0.34	6.2	354	5.9
32	CC(C)c1ccccc1-c1nc(c2cc(ccc2n1)Br)NCc1ccccn1	<4.3	ND	6.7	0.33	ND	433	6.6
33	CC(C)c1ccccc1-c1nc(c2cc(ccc2n1)N)NCc1ccccn1	<4.3	ND	6.5	0.32	ND	369	5.1
34	CC(C)c1ccccc1-c1ncc(c(n1)NCc1ccccn1)C	<4.7	<4.6	5.4	0.31	5.4	318	5
35	Cc1cnc(nc1NCc1ccccn1)-c1ccccc1C(F)(F)F	<4.3	<4.6	5	0.28	ND	344	4.6
36	CC(C)c1ccccc1-c1nc(c2ncccc2n1)NCc1ccccn1	<4.3	<4.6	5.6	0.29	5.5	355	5
37	CC(C)c1ccccc1-c1nc(c2cccnc2n1)NCc1ccccn1	<4.3	<4.6	6.6	0.34	6.1	355	5
38	FC(F)(F)c1ccccc1-c1nc(c2cccnc2n1)NCc1ccccn1	<4.3	<4.6	6.1	0.3	6.2	381	4.7
39	CC(C)c1ccccc1-c1nc(c2ccn(c2n1)C)NCc1ccccn1	<4.3	ND	<4.3	0.22	ND	357	5.2
40	CC(C)c1ccccc1-c1nc(c2n(ccc2n1)C)NCc1ccccn1	<4.3	<4.6	6.2	0.32	6.1	357	5.2
41	CC(C)c1ccccc1-c1nc(c2n(ccc2n1)CC1CC1)NCc1ccccn1	<4.3	ND	6.5	0.31	ND	398	6
42	CC(C)c1ccccc1-c1nc(c2[nH]ccc2n1)NCc1ccccn1	<4.3	<4.6	5.6	0.3	5.7	343	5
(a) determined by ADP-Glo; (b) determined by INCell Pulse in intact cells
