# Supplementary material for: Development of Selective Phosphatidylinositol 5-Phosphate 4-Kinase γ Inhibitors with a Non-ATP-competitive, Allosteric Binding Mode
Source: J Med Chem. 2022 Feb 11;65(4):3359–70. doi: 10.1021/acs.jmedchem.1c01819 (PMC9097471; doi:10.1021/acs.jmedchem.1c01819)
Supplement: Supplementary file 5 — jm1c01819_si_005.csv [file jm1c01819_si_005.csv]

Chemical Identifiers			New Data (a)			Public data for PI5P4Kc (sourced from: DrugTargetCommons, ChEMBL, PUBMED)
Preferred Name	SMILES	ChEMBL ID	PI5P4Ka pIC50	PI5P4Kb pIC50	PI5P4Kc+ pIC50	pKd	reference
ML197	Cc1nc(cs1)CNc1ncnc2ccc(cc12)-c1ccc2c(c1)OCO2	CHEMBL1435542	<4.3	ND	5.4	6.6	Rosenthal AS, Tanega C, Shen M, Mott BT, Bougie JM, Nguyen DT, Misteli T, Auld DS, Maloney DJ, Thomas CJ, Potent and selective small molecule inhibitors of specific isoforms of Cdc2-like kinases (Clk) and dual specificity tyrosine-phosphorylation-regulated kinases (Dyrk), Bioorg. Med. Chem. Lett., 2011, 21, 10, 3152, 3158, 10.1016/j.bmcl.2011.02.114
ML106	CN(Cc1csc(n1)C)c1ncnc2ccc(cc12)-c1ccc2c(c1)OCO2	CHEMBL1474834	<4.3	ND	5	6.4	Rosenthal AS, Tanega C, Shen M, Mott BT, Bougie JM, Nguyen DT, Misteli T, Auld DS, Maloney DJ, Thomas CJ, Potent and selective small molecule inhibitors of specific isoforms of Cdc2-like kinases (Clk) and dual specificity tyrosine-phosphorylation-regulated kinases (Dyrk), Bioorg. Med. Chem. Lett., 2011, 21, 10, 3152, 3158, 10.1016/j.bmcl.2011.02.114
Foretinib	COc1cc2c(ccnc2cc1OCCCN1CCOCC1)Oc1ccc(cc1F)NC(=O)C1(CC1)C(=O)Nc1ccc(cc1)F	CHEMBL1230609	<4.3	ND	6.2	6.8	Davis MI, Hunt JP, Herrgard S, Ciceri P, Wodicka LM, Pallares G, Hocker M, Treiber DK, Zarrinkar PP, Comprehensive analysis of kinase inhibitor selectivity, Nat. Biotechnol., 2011, 29, 11, 1046, 1051, 10.1038/nbt.1990
BI-2536	CC[C@H]1N(C2CCCC2)c2nc(ncc2N(C)C1=O)Nc1ccc(cc1OC)C(=O)NC1CCN(C)CC1	CHEMBL513909	*4.6	ND	6	6.3	Davis MI, Hunt JP, Herrgard S, Ciceri P, Wodicka LM, Pallares G, Hocker M, Treiber DK, Zarrinkar PP, Comprehensive analysis of kinase inhibitor selectivity, Nat. Biotechnol., 2011, 29, 11, 1046, 1051, 10.1038/nbt.1990
Pazopanib	CN(c1ccc2c(n(nc2c1)C)C)c1ccnc(n1)Nc1ccc(c(c1)S(=O)(=O)N)C	CHEMBL477772	*4.8	ND	6	6.6	Karaman MW, Herrgard S, Treiber DK, Gallant P, Atteridge CE, Campbell BT, Chan KW, Ciceri P, Davis MI, Edeen PT, Faraoni R, Floyd M, Hunt JP, Lockhart DJ, Milanov ZV, Morrison MJ, Pallares G, Patel HK, Pritchard S, Wodicka LM, Zarrinkar PP, A quantitative analysis of kinase inhibitor selectivity., Nat. Biotechnol., 2008, 26, 1, 127, 132, 10.1038/nbt1358
Palbociclib	CC(=O)C1=C(C)c2cnc(nc2N(C2CCCC2)C1=O)Nc1ccc(cn1)N1CCNCC1	CHEMBL189963	<4.3	<4.6	<4.3	5.8	Klaeger S, Heinzlmeir S and Wilhelm M et al., The target landscape of clinical kinase drugs, Science, 2017, 358, ean4368, 10.1126/science.aan4368
(a) pIC50s determined in the ADP-Glo assays described herein
