# Supplementary material for: Development of Selective Phosphatidylinositol 5-Phosphate 4-Kinase γ Inhibitors with a Non-ATP-competitive, Allosteric Binding Mode
Source: J Med Chem. 2022 Feb 11;65(4):3359–70. doi: 10.1021/acs.jmedchem.1c01819 (PMC9097471; doi:10.1021/acs.jmedchem.1c01819)
Supplement: Supplementary file 6 — jm1c01819_si_006.csv [file jm1c01819_si_006.csv]

		Previously published kinase inhibition data				New data
Compound	SMILE	PI5P4Ka activity (assay)	PI5P4Kb (assay)	PI5P4Kc activity (assay)	ref	PI5P4Ka IC50 (uM) (a)	PI5P4Kb IC50 (uM) (a)	PI5P4Kc+ IC50 (uM) (a)	PI5P4Kc-WT target engagement IC50 (uM) (b)
NIH-12848 (1)	FC(F)(F)c1ccccc1-c1nc(c2ccccc2n1)NCc1cccs1	>100 uM (32P-ATP/PI5P incorporation)	>100 uM (32P-ATP/PI5P incorporation) (c)	2-3 uM (32P-ATP/PI5P incorporation)	29	>50	>25	0.79	2.5
NCT-504 (2)	Cn1nnnc1Sc1ncnc2scc(c12)-c1cccc(c1)S(=O)(=O)C	<35% inh @ 10 uM (KINONMEscan)	<65% inh @ 10 uM (KINONMEscan)	16 uM (32P-ATP/PI5P incorporation)	22	2	>25	>50	>50
THZ-P1-2 (3)	CN(C)C/C=C/C(=O)Nc1ccc(cc1)C(=O)Nc1cccc(c1)Nc1cc(ncn1)-c1c[nH]c2ccccc12	0.95 uM (bioluminescence assay)	5.9 uM (FP assay)	91% inh. @ 1 uM (KINONMEscan)	32	0.13	1	0.13	1.3
?compound 30? (4)	O=C(C1=CC=C(NC(/C=C/CN(C)C)=O)C=C1)NC2=CC(NC3=C(C=CN4C5=CC=C(C)C=C5)C4=NC=N3)=CC=C2	1.3 uM (bioluminescence assay)	9.9 uM (FP assay)	22% inh. @ 1 uM (KINONMEscan)	31	ND	ND	ND	ND
?compound 13? (5)	O=S(NC(C=C1)=CC=C1C2=CC(C3=C(C=CN4)C4=CC=C3)=CN=C2)(C)=O	2 uM (bioluminescence assay)	22 uM (FP assay)	100% inh. @ 1 uM (KINONMEscan) 0.0034 uM (Ambit KD)	32	ND	ND	ND	ND
(a) determined in the ADP-Glo assays described herein; (b) determined in the INCell Pulse assay described herein; (c) showed 'small but significant stimulation'.
