# Supplementary material for: Development of Selective Phosphatidylinositol 5-Phosphate 4-Kinase γ Inhibitors with a Non-ATP-competitive, Allosteric Binding Mode
Source: J Med Chem. 2022 Feb 11;65(4):3359–70. doi: 10.1021/acs.jmedchem.1c01819 (PMC9097471; doi:10.1021/acs.jmedchem.1c01819)
Supplement: Supplementary file 7 — jm1c01819_si_007.csv [file jm1c01819_si_007.csv]

		PI5P4Kc+	PI5P4Kc WT
Compound	SMILES	pIC50	DTm / oC
1	FC(F)(F)c1ccccc1-c1nc(c2ccccc2n1)NCc1cccs1	6.1 +/- 0.3	4.7 +/- 0.8
6	C(Nc1nc(nc2ccccc12)-c1ccccc1)c1cccs1	<4.3 +/- 0.0	-1.1 +/- 0.3
7	Cc1ccccc1-c1nc(c2ccccc2n1)NCc1cccs1	<4.5 +/- 0.4	2.7 +/- 0.0
8	COc1ccccc1-c1nc(c2ccccc2n1)NCc1cccs1	<4.3 +/- 0.0	0.1 +/- 0.0
9	Clc1ccc(cc1)-c1nc(c2ccccc2n1)NCc1cccs1	<4.3 +/- 0.0	-1.6 +/- 0.4
10	FC(F)(F)c1ccccc1-c1nc(c2ccccc2n1)NCC1CCCCC1	<4.3 +/- 0.0	-0.8 +/- 0.0
11	FC(F)(F)c1ccccc1-c1nc(c2ccccc2n1)NCc1ccccc1	5.2 +/- 1.0	4.6 +/- 0.0
12	FC(F)(F)c1ccccc1-c1nc(c2ccccc2n1)NCc1cccnc1	<4.3 +/- 0.0	1.4 +/- 0.4
13	FC(F)(F)c1ccccc1-c1nc(c2ccccc2n1)NCc1cnccn1	5.5 +/- 0.2	6.1 +/- 0.0
14	FC(F)(F)c1ccccc1-c1nc(c2ccccc2n1)NCc1ccccn1	5.5 +/- 0.5	6.3 +/- 0.6
15	FC(F)(F)c1ccccc1-c1nc(c2ccccc2n1)NCCc1cccs1	<4.3 +/- 0.0	-1.9 +/- 0.0
18	FC(F)(F)c1cccc(c1)-c1nc(c2ccccc2n1)NCc1ccccn1	<4.3 +/- 0.0	1.3 +/- 0.2
19	FC(F)(F)c1ccc(cc1)-c1nc(c2ccccc2n1)NCc1ccccn1	<4.3 +/- 0.0	1.7 +/- 0.7
20	COc1cccc(c1)-c1nc(c2ccccc2n1)NCc1ccccn1	5.1 +/- 0.2	5.1 +/- 0.0
21	COc1ccc(cc1)-c1nc(c2ccccc2n1)NCc1ccccn1	5.1 +/- 0.1	5.1 +/- 0.0
22	CC(C)c1ccccc1-c1nc(c2ccccc2n1)NCc1ccccn1	6.5 +/- 0.3	7.8 +/- 0.7
24	CCc1ccccc1-c1nc(c2ccccc2n1)NCc1ccccn1	5.3 +/- 0.4	4.9 +/- 0.7
25	C(Nc1nc(nc2ccccc12)-c1ccccc1-c1ccccc1)c1ccccn1	5 +/- 0.2	4.4 +/- 0.7
26	N#Cc1ccccc1-c1nc(c2ccccc2n1)NCc1ccccn1	<4.3 +/- 0.0	2.9 +/- 0.4
27	CN(C)c1ccccc1-c1nc(c2ccccc2n1)NCc1ccccn1	<4.3 +/- 0.0	2.7 +/- 0.4
29	CC(C)c1ccccc1-c1nc(c2ccccc2n1)NC(C)c1ccccn1	<4.4 +/- 0.3	0.2 +/- 0.4
31	CC(C)c1ccccc1-c1nc(c2ccccc2n1)NCc1ncccc1O	6.2 +/- 0.3	7.0 +/- 0.0
34	CC(C)c1ccccc1-c1ncc(c(n1)NCc1ccccn1)C	5.4 +/- 0.2	4.4 +/- 0.0
35	Cc1cnc(nc1NCc1ccccn1)-c1ccccc1C(F)(F)F	5 +/- 0.3	3.9 +/- 0.0
36	CC(C)c1ccccc1-c1nc(c2ncccc2n1)NCc1ccccn1	5.6 +/- 0.6	4.4 +/- 0.0
38	FC(F)(F)c1ccccc1-c1nc(c2cccnc2n1)NCc1ccccn1	6.1 +/- 0.2	5.5 +/- 0.0
40	CC(C)c1ccccc1-c1nc(c2n(ccc2n1)C)NCc1ccccn1	6.2 +/- 0.3	6.9 +/- 0.0
41	CC(C)c1ccccc1-c1nc(c2n(ccc2n1)CC1CC1)NCc1ccccn1	5.6 +/- 0.3	4.9 +/- 0.0
42	CC(C)c1ccccc1-c1nc(c2[nH]ccc2n1)NCc1ccccn1	6.5 +/- 0.3	6.8 +/- 0.4
