# Supplementary material for: Development of Selective Phosphatidylinositol 5-Phosphate 4-Kinase γ Inhibitors with a Non-ATP-competitive, Allosteric Binding Mode
Source: J Med Chem. 2022 Feb 11;65(4):3359–70. doi: 10.1021/acs.jmedchem.1c01819 (PMC9097471; doi:10.1021/acs.jmedchem.1c01819)
Supplement: Supplementary file 8 — jm1c01819_si_008.csv [file jm1c01819_si_008.csv]

Compound		PI5P4Ka	PI5P4Kb	PI5P4Kc WT	PI5P4Kc+
	SMILES	DTm / oC	DTm / oC	DTm / oC	DTm / oC
1	FC(F)(F)c1ccccc1-c1nc(c2ccccc2n1)NCc1cccs1	-0.2 +/- 0.4	0.6 +/- 0.3	4.7 +/- 0.8	7.4 +/- 0.6
14	FC(F)(F)c1ccccc1-c1nc(c2ccccc2n1)NCc1ccccn1	-0.2 +/- 0.4	0.4 +/- 0.2	6.3 +/- 0.6	n.d.
22	CC(C)c1ccccc1-c1nc(c2ccccc2n1)NCc1ccccn1	n.d.	n.d.	7.8 +/- 0.8	12.1 +/- 0.5
